# Supplementary material for: A Major Facilitator Superfamily Transporter Is Critical for the Metabolism and Biogenesis of the Apicoplast
Source: Pathogens. 2025 Aug 1;14(8):763. doi: 10.3390/pathogens14080763 (PMC12389200; doi:10.3390/pathogens14080763)
Supplement: Supplementary file 1 [file pathogens-14-00763-s001.zip]

Archive with 1 entries (1 files):
- pathogens-3753664-supplementary.xlsx
