# Supplementary material for: A Major Facilitator Superfamily Transporter Is Critical for the Metabolism and Biogenesis of the Apicoplast
Source: Pathogens. 2025 Aug 1;14(8):763. doi: 10.3390/pathogens14080763 (PMC12389200; doi:10.3390/pathogens14080763)
Supplement: Supplementary file 1 [file pathogens-14-00763-s001.zip › pathogens-3753664-supplementary.xlsx]

## Sheet: Sheet1
Table S1: Primers used in the article
TgApMFS1-F-gRNA-F	AAATGGGGATGTCAAGTTACTGTGTATGCACACGTCTTGTTTTAGAGCTAGAAATA
TgApMFS1-S-gRNA-R	TATTTCTAGCTCTAAAACGCCTAGGTTCTTTCTTGAAACAACTTGACATCCCCATTT
Double-Cas9-JD-F	ACACAAGACAGCTATCAGTTGT
Double-Cas9-JD-R	GTCATAGCTGTTTCCTG
TgApMFS1-loxP-F	CATACATTATACGAAGTTATGTGCATACACAGTAAAAC
TgApMFS1-loxP-R	AGGAACATCGTATGGGTAGGCAGGGCAGTTTGCCTC
TgApMFS1-KZ-F	ACTTTGCTGCACGCGTGTGTGTTTACTCTCTCCCAAGACGCGGAAAACTACTCGTTGGC
TgApMFS1-KZ-R	TCCTCTAGCTGACAGAAAGCAGCATGTTTCAAGAAAGAATTCTTGGGCATTTTATAAC
